# Supplementary material for: Tet-Regulated Expression and Optical Clearing for In Vivo Visualization of Genetically Encoded Chimeric dCas9/Fluorescent Protein Probes
Source: Materials (Basel). 2023 Jan 19;16(3):940. doi: 10.3390/ma16030940 (PMC9918104; doi:10.3390/ma16030940)
Supplement: Supplementary file 1 [file materials-16-00940-s001.zip]

Archive with 1 entries (1 files):
- materials-2010747-supplementary.pdf
